# Supplementary material for: Deep Learning Kinetic Modeling of the Catalytic Decomposition of Ammonia in Green Hydrogen Production: Effects of Catalyst Composition and Operating Variables
Source: ACS Omega. 2026 Apr 10;11(15):22678–87. doi: 10.1021/acsomega.5c11092 (PMC13103821; doi:10.1021/acsomega.5c11092)
Supplement: Supplementary file 2 [file ao5c11092_si_002.xlsx]

## Sheet: Info
Datapoints:	324
Features:	47
Active Phase & Promoter
Al	Ba	Ca	Ce	Co	Cs	Fe	K	La	Li	Mg	Mn	Mo	N	Na	Ni	Ru	Sr	W	Zr
Support
AC	Al2O3	BaO	CMK3	CNFs	CNTs	CaO	Carbon	CeO2	Fe2O3	GNP	K2O	La2O3	MCM41	MIL101	MgO	MnO2	Na2O	Nb2O5	OMC	Pr6O11	SBA15	SiO2	SrO	TiO2	Y2O3	ZrO2

## Sheet: Encoded Database
Each row below corresponds to an experiment from the literature. The corresponding reference is provided in column BA.
Columns A:AU contain the mass fractions (Wt %) of the corresponding component.
Al	Ba	Ca	Ce	Co	Cs	Fe	K	La	Li	Mg	Mn	Mo	N	Na	Ni	Ru	Sr	W	Zr	AC	Al2O3	BaO	CMK3	CNFs	CNTs	CaO	Carbon	CeO2	Fe2O3	GNP	K2O	La2O3	MCM41	MIL101	MgO	MnO2	Na2O	Nb2O5	OMC	Pr6O11	SBA15	SiO2	SrO	TiO2	Y2O3	ZrO2	WHSV (mL g-1 h-1)	In % NH3 (vol%)	Temp. (˚C)
0	0	0	0	0	0	0	0	0	0	0	0	0	0	0	0	5	0	0	0	0	95	0	0	0	0	0	0	0	0	0	0	0	0	0	0	0	0	0	0	0	0	0	0	0	0	0	7200	100	450
0	0	0	0	0	0	0	0	0	0	0	0	0	0	0	66	0	0	0	0	0	17	0	0	0	0	0	0	0	0	0	0	0	0	0	0	0	0	0	0	0	0	17	0	0	0	0	7200	100	450
0	0	0	0	0	0	0	9.6	0	0	0	0	0	0	0	0	2.8	0	0	0	0	0	0	0	0	0	87.6	0	0	0	0	0	0	0	0	0	0	0	0	0	0	0	0	0	0	0	0	9000	100	400
0	0	0	0	0	0	0	9.7	0	0	0	0	0	0	0	0	4.8	0	0	0	0	0	0	0	0	0	0	0	0	0	0	0	0	0	0	85.5	0	0	0	0	0	0	0	0	0	0	0	9000	100	400
0	0	0	0	0	0	0	9.7	0	0	0	0	0	0	0	0	4.7	0	0	0	0	0	0	0	0	85.6	0	0	0	0	0	0	0	0	0	0	0	0	0	0	0	0	0	0	0	0	0	9000	100	400
0	0	0	0	0	0	0	0	0	0	0	0	0	0	0	0	0	0	13.6	0	0	0	0	0	0	0	0	0	0	0	0	0	0	0	0	0	0	0	0	0	0	0	0	0	0	0	82.8	120000	0.4	500
0	0	0	0	0	0	0	1.9	0	0	0	0	0	0	0	0	5	0	0	0	0	0	0	0	0	93.1	0	0	0	0	0	0	0	0	0	0	0	0	0	0	0	0	0	0	0	0	0	150000	100	500
0	0	0	0	0	0	0	1.9	0	0	0	0	0	0	0	0	5	0	0	0	0	0	0	0	0	0	0	0	0	0	0	0	0	0	0	0	0	0	0	0	0	0	0	0	0	0	93.1	150000	100	500
0	0	0	0	0	0	0	0	0	0	0	0	0	0	0	0	5	0	0	0	0	0	0	0	0	0	0	0	0	0	0	0	0	0	0	95	0	0	0	0	0	0	0	0	0	0	0	150000	100	500
0	0	0	0	0	0	0	0	0	0	0	0	0	0	0	0	5	0	0	0	0	0	0	0	0	0	0	0	0	0	0	0	0	0	0	0	0	0	0	0	0	0	0	0	95	0	0	150000	100	500
0	0	0	0	0	0	0	0	0	0	0	0	0	0	0	0	5	0	0	0	0	0	0	0	0	0	0	0	0	0	0	0	0	0	0	0	0	0	0	0	0	0	0	0	0	0	95	150000	100	500
0	0	0	0	0	0	0	0	0	0	0	0	0	0	0	3	0	0	0	0	0	0	0	0	0	97	0	0	0	0	0	0	0	0	0	0	0	0	0	0	0	0	0	0	0	0	0	30000	100	500
0	0	0	0	0	0	0	0	0	0	0	0	0	0	0	0	5	0	0	0	95	0	0	0	0	0	0	0	0	0	0	0	0	0	0	0	0	0	0	0	0	0	0	0	0	0	0	150000	100	500
0	0	0	0	0	0	3	0	0	0	0	0	0	0	0	0	0	0	0	0	0	0	0	0	0	97	0	0	0	0	0	0	0	0	0	0	0	0	0	0	0	0	0	0	0	0	0	30000	100	500
0	0	0	0	0	0	0	0	0	0	0	0	44.5	6.5	0	0	0	0	0	0	0	0	0	0	0	0	0	0	0	0	0	0	0	0	0	0	0	0	0	0	0	49	0	0	0	0	0	60000	100	500
0	0	0	0	0	0	0	0	0	0	0	0	69.8	10.2	0	0	0	0	0	0	0	0	0	0	0	0	0	0	0	0	0	0	0	0	0	0	0	0	0	0	0	0	20	0	0	0	0	60000	100	500
0	0	0	0	0	0	0	0	0	0	0	0	0	0	0	0	10	0	0	0	0	0	0	0	0	0	0	0	0	0	0	0	0	0	0	0	0	0	0	0	0	0	90	0	0	0	0	30000	100	450
0	0	0	0	0	0	0	0	0	0	0	0	0	0	0	65	0	0	0	0	0	17.5	0	0	0	0	0	0	0	0	0	0	0	0	0	0	0	0	0	0	0	0	17.5	0	0	0	0	30000	100	450
0	0	0	0	0	0	0	0	0	0	0	0	0	0	0	10	0	0	0	0	0	0	0	0	0	0	0	0	0	0	0	0	0	0	0	0	0	0	0	0	0	0	90	0	0	0	0	30000	100	450
0	0	0	0	0	0	5	0	0	0	0	0	0	0	0	0	0	0	0	0	0	0	0	0	0	0	0	0	0	0	0	0	0	0	0	0	0	0	0	0	0	0	95	0	0	0	0	30000	100	500
0	0	0	0	0	0	69.9	0	0	0	0	0	0	0	0	0	0	0	0	0	0	0	0	0	0	0	0	0	0	0	0	0	0	0	0	0	0	0	0	0	0	0	0	0	0	0	0	30000	100	500
0	0	0	0	0	0	0	0	0	0	0	0	0	0	0	0	69.7	0	0	0	0	0	0	0	0	0	0	0	0	0	0	0	0	0	0	0	0	0	0	0	0	0	8.3	0	0	0	0	30000	100	500
0	0	0	0	0	0	0	0	0	0	0	0	0	0	0	0	76	0	0	0	0	0	0	0	0	0	0	0	0	0	0	0	0	0	0	0	0	0	0	0	0	0	0	0	0	0	0	30000	100	500
0	0	0	0	0	0	0	0	13.5	0	0	0	0	0	0	57	0	0	0	0	0	0	0	0	0	0	0	0	0	0	0	0	0	0	0	0	0	0	0	0	0	0	11.7	0	0	0	0	30000	100	500
0	0	0	13.5	0	0	0	0	0	0	0	0	0	0	0	56.5	0	0	0	0	0	0	0	0	0	0	0	0	0	0	0	0	0	0	0	0	0	0	0	0	0	0	11.6	0	0	0	0	30000	100	500
0	0	0	0	0	0	0	0	0	0	0	0	0	0	0	67.7	0	0	0	0	0	0	0	0	0	0	0	0	0	0	0	0	0	0	0	0	0	0	0	0	0	0	13.9	0	0	0	0	30000	100	500
0	0	0	0	0	0	0	0	0	0	0	0	0	0	0	78.6	0	0	0	0	0	0	0	0	0	0	0	0	0	0	0	0	0	0	0	0	0	0	0	0	0	0	0	0	0	0	0	30000	100	500
0	0	0	0	0	0	0	0	0	0	0	0	0	0	0	70.9	0	0	0	0	0	0	0	0	0	0	0	0	0	0	0	0	0	0	0	9.7	0	0	0	0	0	0	0	0	0	0	0	30000	100	450
0	0	0	0	0	0	0	0	0	0	0	0	0	0	0	69.1	0	0	0	0	0	12	0	0	0	0	0	0	0	0	0	0	0	0	0	0	0	0	0	0	0	0	0	0	0	0	0	30000	100	450
0	0	0	0	0	0	62	0	0	0	0	0	0	0	0	0	0	0	0	0	0	11.3	0	0	0	0	0	0	0	0	0	0	0	0	0	0	0	0	0	0	0	0	0	0	0	0	0	30000	100	450
0	0	0	0	0	0	0	3.9	0	0	0	0	0	0	0	0	5	0	0	0	0	0	0	0	0	0	0	0	0	0	0	0	0	91.1	0	0	0	0	0	0	0	0	0	0	0	0	0	30000	100	500
0	0	0	0	0	0	0	3.9	0	0	0	0	0	0	0	0	5	0	0	0	0	0	0	0	0	0	0	0	0	0	0	0	0	0	0	0	0	0	0	0	0	0	91.1	0	0	0	0	30000	100	500
0	0	0	0	0	0	0	3.9	0	0	0	0	0	0	0	0	5	0	0	0	0	0	0	0	0	0	0	0	0	0	0	0	0	0	0	0	0	0	0	0	0	91.1	0	0	0	0	0	30000	100	500
0	0	0	0	0	0	0	0	0	0	0	0	0	0	0	0	5	0	0	0	0	0	0	0	0	0	0	0	0	0	0	0	0	0	0	0	0	0	0	0	0	0	95	0	0	0	0	30000	100	500
0	0	0	0	0	0	0	0	0	0	0	0	0	0	0	0	5	0	0	0	0	0	0	0	0	0	0	0	0	0	0	0	0	0	0	0	0	0	0	0	0	95	0	0	0	0	0	30000	100	500
0	0	0	0	0	0	0	0	0	0	0	0	0	0	0	0	5	0	0	0	0	0	0	0	0	0	0	0	0	0	0	0	0	95	0	0	0	0	0	0	0	0	0	0	0	0	0	30000	100	500
0	0	0	0	0	0	0	9.6	0	0	0	0	0	0	0	7.2	0	0	0	0	0	0	0	0	0	0	0	0	0	0	0	0	0	83.2	0	0	0	0	0	0	0	0	0	0	0	0	0	30000	100	500
0	0	0	0	0	0	0	0	0	0	0	0	0	0	0	7.2	0	0	0	0	0	0	0	0	0	0	0	0	0	0	0	0	0	92.8	0	0	0	0	0	0	0	0	0	0	0	0	0	30000	100	500
0	0	0	0	0	0	0	6.7	0	0	0	0	0	0	0	5	0	0	0	0	0	0	0	0	0	0	0	0	0	0	0	0	0	0	0	0	0	0	0	0	0	0	88.3	0	0	0	0	30000	100	500
0	0	0	0	0	0	0	0	0	0	0	0	0	0	0	5	0	0	0	0	0	0	0	0	0	0	0	0	0	0	0	0	0	0	0	0	0	0	0	0	0	0	95	0	0	0	0	30000	100	500
0	0	0	0	0	0	0	0	0	0	0	0	0	0	0	0	7	0	0	0	0	0	0	0	0	93	0	0	0	0	0	0	0	0	0	0	0	0	0	0	0	0	0	0	0	0	0	5200	100	327
0	0	0	0	0	0	0	0	0	0	0	0	0	0	1.1	0	4.8	0	0	0	0	0	0	0	0	94.1	0	0	0	0	0	0	0	0	0	0	0	0	0	0	0	0	0	0	0	0	0	60000	100	400
0	0	0	0	0	0	0	0	0	0.3	0	0	0	0	0	0	4.8	0	0	0	0	0	0	0	0	94.9	0	0	0	0	0	0	0	0	0	0	0	0	0	0	0	0	0	0	0	0	0	60000	100	400
0	0	0	6.7	0	0	0	0	0	0	0	0	0	0	0	0	4.8	0	0	0	0	0	0	0	0	88.5	0	0	0	0	0	0	0	0	0	0	0	0	0	0	0	0	0	0	0	0	0	60000	100	400
0	9.8	0	0	0	0	0	0	0	0	0	0	0	0	0	0	4.8	0	0	0	0	0	0	0	0	85.4	0	0	0	0	0	0	0	0	0	0	0	0	0	0	0	0	0	0	0	0	0	60000	100	400
0	0	0	0	0	0	0	0	6.6	0	0	0	0	0	0	0	4.8	0	0	0	0	0	0	0	0	88.6	0	0	0	0	0	0	0	0	0	0	0	0	0	0	0	0	0	0	0	0	0	60000	100	400
0	0	1.9	0	0	0	0	0	0	0	0	0	0	0	0	0	4.8	0	0	0	0	0	0	0	0	93.3	0	0	0	0	0	0	0	0	0	0	0	0	0	0	0	0	0	0	0	0	0	60000	100	400
0	0	0	0	0	0	0	0	0	0	0	0	0	0	0	0	4.8	0	0	0	0	0	0	0	0	95.2	0	0	0	0	0	0	0	0	0	0	0	0	0	0	0	0	0	0	0	0	0	60000	100	400
0	0	0	0	0	0	0	0	0	0	0	0	0	0	0	0	5	0	0	0	0	0	0	0	0	0	0	0	0	0	0	0	0	0	0	0	0	0	0	90	0	0	0	0	0	0	0	6000	100	450
0	0	0	0	0	0	0	0	0	0	0	0	0	0	0	0	5	0	0	0	0	0	0	0	0	95	0	0	0	0	0	0	0	0	0	0	0	0	0	0	0	0	0	0	0	0	0	6000	100	450
0	0	0	0	0	0	0	0	0	0	0	0	0	0	0	0	5	0	0	0	0	0	0	0	0	0	0	0	0	0	0	0	0	0	0	0	0	0	0	95	0	0	0	0	0	0	0	6000	100	450
0	0	0	0	0	0	0	0	0	0	0	0	0	0	0	0	5	0	0	0	95	0	0	0	0	0	0	0	0	0	0	0	0	0	0	0	0	0	0	0	0	0	0	0	0	0	0	6000	100	450
0	0	0	0	0	0	0	0	0	0	0	0	0	0	0	0	7	0	0	0	0	0	0	0	0	93	0	0	0	0	0	0	0	0	0	0	0	0	0	0	0	0	0	0	0	0	0	6000	29	400
0	0	0	0	0	0	0	0	0	0	0	0	0	0	0	0	7	0	0	0	0	0	0	0	0	93	0	0	0	0	0	0	0	0	0	0	0	0	0	0	0	0	0	0	0	0	0	6000	29	400
0	0	0	0	0	0	0	0	0	0	0	0	0	0	0	0	2	0	0	0	0	0	0	0	0	98	0	0	0	0	0	0	0	0	0	0	0	0	0	0	0	0	0	0	0	0	0	20000	10	400
0	0	0	0	0	0	0	0	0	0	0	0	0	0	0	0	2	0	0	0	0	0	0	0	0	98	0	0	0	0	0	0	0	0	0	0	0	0	0	0	0	0	0	0	0	0	0	20000	10	400
0	0	0	0	0	0	0	0	0	0	0	0	0	0	0	0	0.8	0	0	0	0	0	0	0	0	99.2	0	0	0	0	0	0	0	0	0	0	0	0	0	0	0	0	0	0	0	0	0	42000	100	550
0	0	0	0	0	0	0	0	0	0	0	0	0	0	0	0	0.8	0	0	0	0	0	0	0	0	99.2	0	0	0	0	0	0	0	0	0	0	0	0	0	0	0	0	0	0	0	0	0	42000	100	550
0	0	0	0	0	0	0	0	0	0	0	0	0	0	0	0	5.1	0	0	0	0	0	0	0	94.9	0	0	0	0	0	0	0	0	0	0	0	0	0	0	0	0	0	0	0	0	0	0	9900	5	450
0	0	0	0	0	0	0	0	0	0	0	0	0	0	0	0	3.9	0	0	0	0	0	0	0	96.1	0	0	0	0	0	0	0	0	0	0	0	0	0	0	0	0	0	0	0	0	0	0	9900	5	450
0	0	0	0	0	0	0	0	0	0	0	0	0	0	0	0	3.7	0	0	0	0	0	0	0	96.3	0	0	0	0	0	0	0	0	0	0	0	0	0	0	0	0	0	0	0	0	0	0	9900	5	450
0	0	0	0	0	0	0	0	0	0	0	0	0	0	0	0	7.9	0	0	0	0	0	0	0	92.1	0	0	0	0	0	0	0	0	0	0	0	0	0	0	0	0	0	0	0	0	0	0	6500	100	400
0	0	0	0	0	0	0	1.9	0	0	0	0	0	0	0	0	5	0	0	0	0	0	0	0	0	0	0	0	0	0	0	0	0	0	0	93.1	0	0	0	0	0	0	0	0	0	0	0	60000	100	450
0	0	0	0	0	0	0	0	0	0	0	0	0	0	0	0	5	0	0	0	0	0	0	0	0	95	0	0	0	0	0	0	0	0	0	0	0	0	0	0	0	0	0	0	0	0	0	30000	100	550
0	0	0	0	0	0	0	0	0	0	0	0	0	0	0	0	5	0	0	0	0	0	0	95	0	0	0	0	0	0	0	0	0	0	0	0	0	0	0	0	0	0	0	0	0	0	0	30000	100	550
0	0	0	0	0	0	0	0	0	0	0	0	0	0	0	0	5	0	0	0	95	0	0	0	0	0	0	0	0	0	0	0	0	0	0	0	0	0	0	0	0	0	0	0	0	0	0	30000	100	550
0	0	0	0	0	15	0	0	0	0	0	0	0	0	0	0	5	0	0	0	0	0	0	0	0	0	0	80	0	0	0	0	0	0	0	0	0	0	0	0	0	0	0	0	0	0	0	30000	100	400
0	0	0	0	0	0	0	0	0	0	0	0	0	0	0	0	25	0	0	0	0	0	0	0	0	0	0	75	0	0	0	0	0	0	0	0	0	0	0	0	0	0	0	0	0	0	0	30000	100	400
0	0	0	0	0	0	0	4.8	0	0	0	0	0	0	0	0	5	0	0	0	0	0	0	90.2	0	0	0	0	0	0	0	0	0	0	0	0	0	0	0	0	0	0	0	0	0	0	0	30000	100	550
0	0	0	0	0	0	0	0	0	0	0	0	0	0	3.7	0	5	0	0	0	0	0	0	91.3	0	0	0	0	0	0	0	0	0	0	0	0	0	0	0	0	0	0	0	0	0	0	0	30000	100	550
0	0	5.1	0	0	0	0	0	0	0	0	0	0	0	0	0	5	0	0	0	0	0	0	89.9	0	0	0	0	0	0	0	0	0	0	0	0	0	0	0	0	0	0	0	0	0	0	0	30000	100	550
0	0	0	0	0	0	0	0	0	0	0	0	0	0	0	0	5	0	0	0	0	0	0	95	0	0	0	0	0	0	0	0	0	0	0	0	0	0	0	0	0	0	0	0	0	0	0	30000	100	550
0	0	0	0	0	0	0	0	0	3.7	0	0	0	0	0	0	5	0	0	0	0	0	0	91.3	0	0	0	0	0	0	0	0	0	0	0	0	0	0	0	0	0	0	0	0	0	0	0	30000	100	550
0	0	0	0	0	0	0	3.75	0	0	0	0	0	0	0	0	4.85	0	0	0	0	0	0	0	0	0	0	0	0	0	0	0	0	0	0	91.4	0	0	0	0	0	0	0	0	0	0	0	60000	100	400
0	0	0	0	0	0	0	0	0	0	0	0	0	0	0	0	4.85	0	0	0	0	0	0	0	0	47.58	0	0	0	0	0	0	0	0	0	47.57	0	0	0	0	0	0	0	0	0	0	0	60000	100	400
0	0	0	0	0	0	0	0	0	0	0	0	0	0	0	0	4.85	0	0	0	0	0	0	0	0	95.15	0	0	0	0	0	0	0	0	0	0	0	0	0	0	0	0	0	0	0	0	0	60000	100	400
0	0	0	0	0	0	0	0	0	0	0	0	0	0	0	0	4.85	0	0	0	0	0	0	0	0	0	0	0	0	0	0	0	0	0	0	95.15	0	0	0	0	0	0	0	0	0	0	0	60000	100	400
0	0	0	0	0	0	0	0	0	0	0	0	0	0	0	0	0.7	0	0	0	0	23.7	0	0	0	0	0	0	0	0	0	0	75.6	0	0	0	0	0	0	0	0	0	0	0	0	0	0	2300	10	500
0	0	0	0	0	0	0	0.9	0	0	0	0	0	0	0	0	4.8	0	0	0	0	0	0	0	0	0	0	0	0	0	0	0	94.3	0	0	0	0	0	0	0	0	0	0	0	0	0	0	18000	100	350
0	0	0	0	0	0	0	0	0	0	0	0	0	0	0	0	4.8	0	0	0	0	0	0	0	0	0	0	0	0	0	0	0	95.2	0	0	0	0	0	0	0	0	0	0	0	0	0	0	18000	100	350
0	0	0	0	0	0	0	0	0	0	0	0	0	0	0	0	4.8	0	0	0	0	95.2	0	0	0	0	0	0	0	0	0	0	0	0	0	0	0	0	0	0	0	0	0	0	0	0	0	18000	100	350
0	0	0	0	0	0	0	0	0	0	0	0	0	0	0	0	4.8	0	0	0	0	0	0	0	0	0	0	0	0	0	0	0	0	0	0	0	0	0	0	0	0	0	95.2	0	0	0	0	18000	100	350
0	0	0	0	0	0	0	0	0	0	0	0	0	0	0	0	4.8	0	0	0	0	0	0	0	0	0	0	0	0	0	0	0	0	0	0	0	0	0	0	0	0	0	0	0	95.2	0	0	18000	100	350
0	0	0	0	0	0	0	0	0	0	0	0	0	0	0	0	2	0	0	0	0	98	0	0	0	0	0	0	0	0	0	0	0	0	0	0	0	0	0	0	0	0	0	0	0	0	0	30000	100	500
0	0	0	0	0	2	0	0	0	0	0	0	0	0	0	0	3	0	0	0	0	0	10.5	0	0	0	0	0	0	0	0	0	0	0	0	0	0	0	0	0	0	0	0	0	0	0	84.5	30000	100	450
0	0	0	0	0	0	0	0.6	0	0	0	0	0	0	0	0	3	0	0	0	0	0	10.7	0	0	0	0	0	0	0	0	0	0	0	0	0	0	0	0	0	0	0	0	0	0	0	85.7	30000	100	450
0	4.1	0	0	0	0	0	0	0	0	0	0	0	0	0	0	3	0	0	0	0	0	0	0	0	0	0	0	0	0	0	0	0	0	0	0	0	0	0	0	0	0	0	0	0	0	92.9	3000	100	500
0	0	0	0	0	0	0	0	0	0	0	0	0	0	0	0	3	0	0	0	0	0	10.7	0	0	0	0	0	0	0	0	0	0	0	0	0	0	0	0	0	0	0	0	0	0	0	86.3	30000	100	450
0	0	0.7	0	0	0	0	0	5.9	0	0	0	0	0	0	0	0.5	0	0	0	0	0	0	0	0	0	0	0	0	0	0	0	0	0	0	0	0	0	0	0	0	0	0	0	0	0	92.9	4600	100	500
0	0	0	0	0	0	0	0	5.9	0	0.6	0	0	0	0	0	0.5	0	0	0	0	0	0	0	0	0	0	0	0	0	0	0	0	0	0	0	0	0	0	0	0	0	0	0	0	0	93	4600	100	500
0	0	0	0	0	0	0	0	5.9	0	0	0	0	0	0	0	0.5	0.8	0	0	0	0	0	0	0	0	0	0	0	0	0	0	0	0	0	0	0	0	0	0	0	0	0	0	0	0	92.8	4600	100	500
0	0	0	0	0	0	0	0	0	0	0	0	0	0	0	0	0.5	0	0	0	0	0	0	0	0	0	0	0	0	0	0	0	0	0	0	0	0	0	0	0	0	0	0	0	0	0	99.5	4600	100	500
0	0	0	0	0	0	0	0	0	0	0	0	0	0	0	0	4.85	0	0	0	0	0	0	0	0	0	0	0	0	0	0	4.78	0	0	0	0	0	0	0	0	0	0	0	0	0	0	90.37	150000	100	350
0	0	0	0	0	0	0	0.97	0	0	0	0	0	0	0	0	4.85	0	0	0	0	0	0	0	0	0	0	0	0	0	0	4.73	0	0	0	0	0	0	0	0	0	0	0	0	0	0	89.45	150000	100	350
0	0	0	0	0	7.4	0	0	0	0	0	0	0	0	0	0	2.8	0	0	0	0	0	0	0	0	0	0	0	0	0	0	0	0	0	0	89.8	0	0	0	0	0	0	0	0	0	0	0	30000	100	450
0	0	0	0	0	0	0	1.1	0	0	0	0	0	0	0	0	2.8	0	0	0	0	0	0	0	0	0	0	0	0	0	0	0	0	0	0	96.1	0	0	0	0	0	0	0	0	0	0	0	30000	100	450
0	0	0	0	0	0	0	0	0	0	0	0	0	0	0	0	2.8	0	0	0	0	0	0	0	0	0	0	0	0	0	0	0	0	0	0	97.2	0	0	0	0	0	0	0	0	0	0	0	30000	100	450
0	0	0	0	0	13.1	0	0	0	0	0	0	0	0	0	0	5	0	0	0	0	0	0	0	0	0	0	0	0	0	0	0	0	0	73.9	8	0	0	0	0	0	0	0	0	0	0	0	15000	100	400
0	0	0	0	0	13.1	0	0	0	0	0	0	0	0	0	0	5	0	0	0	0	0	0	0	0	0	0	0	0	0	0	0	0	0	81.9	0	0	0	0	0	0	0	0	0	0	0	0	15000	100	400
0	0	0	0	0	0	0	0	0	0	0	0	0	0	0	0	5	0	0	0	0	0	0	0	0	0	0	0	0	0	0	0	0	0	87	8	0	0	0	0	0	0	0	0	0	0	0	15000	100	400
0	0	0	0	0	0	0	0	0	0	0	0	0	0	0	0	5	0	0	0	0	0	0	0	0	0	0	0	0	0	0	0	0	0	95	0	0	0	0	0	0	0	0	0	0	0	0	15000	100	400
0	0	0	0	0	0	0	0	0	0	0	0	0	0	0	0	5	0	0	0	95	0	0	0	0	0	0	0	0	0	0	0	0	0	0	0	0	0	0	0	0	0	0	0	0	0	0	15000	100	400
0	0	0	0	0	0	0	0	0	0	0	0	0	0	0	0	5.5	0	0	0	0	20	0	0	0	0	0	0	0	51.7	0	0	0	0	0	0	0	0	0	0	0	0	13.1	0	0	0	0	240000	100	550
0	0	0	0	0	0	0	0	0	0	0	0	0	0	0	0	5	0	0	0	0	14.3	0	0	0	0	0	0	0	57	0	0	0	0	0	0	0	15.2	0	0	0	0	0	0	0	0	0	60000	100	550
0	0	0	0	0	0	0	0	0	0	0	0	0	0	0	0	5	0	0	0	0	27.8	0	0	0	0	0	0	0	8.4	0	0	0	0	0	0	0	0	0	0	0	0	52.3	0	0	0	0	60000	100	550
0	0	0	0	0	0	0	0.1	0	0	0	0	0	0	0	0	1.7	0	0	0	0	0	0	0	0	0	0	0	0	0	0	0	0	0	0	0	0	0	0	0	0	0	98.2	0	0	0	0	360000	100	600
0	0	0	0	0	0	0	0	0	0	0	0	0	0	0	0	89.4	0	0	0	0	0	0	0	0	0	0	0	0	0	0	0	0	0	0	0	0	0	0	0	0	0	10.6	0	0	0	0	30000	100	500
0	0	0	0	0	0	0	0	0	0	0	0	0	0	0	0	2.6	0	0	0	0	33.9	0	0	0	0	0	0	0	0	0	0	0	0	0	0	0	0	0	0	0	0	47.7	0	0	0	0	12600	100	525
0	0	0	0	0	0	0	0	0	0	0	0	0	0	0	0	1	0	0	0	0	0	0	0	0	0	0	0	99	0	0	0	0	0	0	0	0	0	0	0	0	0	0	0	0	0	0	22000	100	350
0	0	0	0	0	0	0	0	0	0	0	0	0	0	0	0	1	0	0	0	0	0	0	0	0	0	0	0	99	0	0	0	0	0	0	0	0	0	0	0	0	0	0	0	0	0	0	22000	100	350
0	0	0	0	0	0	0	0	0	0	0	0	0	0	0	0	1	0	0	0	0	0	0	0	0	0	0	0	0	0	0	0	0	0	0	99	0	0	0	0	0	0	0	0	0	0	0	22000	100	350
0	0	0	0	0	0	0	0	0	0	0	0	0	0	0	0	1	0	0	0	0	99	0	0	0	0	0	0	0	0	0	0	0	0	0	0	0	0	0	0	0	0	0	0	0	0	0	22000	100	350
0	0	0	0	0	0	0	0	0	0	0	0	0	0	7	0	7	0	0	0	0	0	0	0	0	86	0	0	0	0	0	0	0	0	0	0	0	0	0	0	0	0	0	0	0	0	0	6000	29	350
0	0	0	0	0	0	0	0	0	0	0	0	0	0	7	0	7	0	0	0	0	0	0	0	0	0	0	0	86	0	0	0	0	0	0	0	0	0	0	0	0	0	0	0	0	0	0	6000	29	350
0	0	0	0	0	0	0	0	0	0	0	0	0	0	7.1	0	7	0	0	0	0	0	0	0	0	0	0	0	0	0	0	0	0	0	0	0	0	0	0	0	0	0	0	0	85.9	0	0	6000	29	350
0	0	0	0	0	0	0	0	0	0	0	0	0	0	0	0	3.5	0	0	0	0	48.2	0	0	0	0	48.3	0	0	0	0	0	0	0	0	0	0	0	0	0	0	0	0	0	0	0	0	6000	100	450
0	0	0	0	0	0	0	0	0	0	0	0	0	0	0	0	5	0	0	0	0	0	0	0	0	0	0	0	0	0	0	0	0	0	0	0	0	0	0	0	0	0	95	0	0	0	0	6000	100	450
0	0	0	0	0	0	0	0	0	0	0	0	0	0	0	0	2.2	0	0	0	0	50.3	0	0	0	0	47.5	0	0	0	0	0	0	0	0	0	0	0	0	0	0	0	0	0	0	0	0	15000	30	400
0	0	0	0	0	0	0	2.1	0	0	0	0	0	0	0	0	2.7	0	0	0	0	0	0	0	0	0	0	95.2	0	0	0	0	0	0	0	0	0	0	0	0	0	0	0	0	0	0	0	15000	30	400
0	0	0	0	0	5.3	0	0	0	0	0	0	0	0	0	0	2	0	0	0	0	0	0	0	0	0	0	0	0	0	0	0	0	0	0	92.7	0	0	0	0	0	0	0	0	0	0	0	15000	30	400
0	0	0	0	0	0	0	0	0	0	0	0	0	0	0	0	2	0	0	0	0	50.4	0	0	0	0	47.6	0	0	0	0	0	0	0	0	0	0	0	0	0	0	0	0	0	0	0	0	15000	30	400
0	0	0	0	0	0	0	0	0	0	0	0	0	0	0	0	2	0	0	0	0	0	0	0	0	0	0	0	0	0	0	0	0	0	0	98	0	0	0	0	0	0	0	0	0	0	0	15000	30	400
0	0	0	0	0	0	0	0	0	0	0	0	0	0	0	0	2	0	0	0	0	98	0	0	0	0	0	0	0	0	0	0	0	0	0	0	0	0	0	0	0	0	0	0	0	0	0	15000	30	400
0	0	0	0	0	0	0	0	0	0	0	0	0	0	0	0	2.7	0	0	0	0	77.8	19.5	0	0	0	0	0	0	0	0	0	0	0	0	0	0	0	0	0	0	0	0	0	0	0	0	30000	100	450
0	0	0	0	0	0	0	0	0	0	0	0	0	0	0	0	2.5	0	0	0	0	0	0	0	0	97.5	0	0	0	0	0	0	0	0	0	0	0	0	0	0	0	0	0	0	0	0	0	30000	100	450
0	0	0	0	0	0	0	0	0	0	0	0	0	0	0	0	2.1	0	0	0	0	97.9	0	0	0	0	0	0	0	0	0	0	0	0	0	0	0	0	0	0	0	0	0	0	0	0	0	30000	100	450
0	0	0	0	0	6.6	0	0	0	0	0	0	0	0	0	0	5	0	0	0	0	0	0	0	0	0	0	0	0	0	0	0	0	0	0	0	0	0	0	0	88.4	0	0	0	0	0	0	3000	100	350
0	0	0	0	0	0	0	1.9	0	0	0	0	0	0	0	0	5	0	0	0	0	0	0	0	0	0	0	0	0	0	0	0	0	0	0	0	0	0	0	0	93.1	0	0	0	0	0	0	3000	100	350
0	0	0	0	0	0	0	0	0	0	0	0	0	0	1.1	0	5	0	0	0	0	0	0	0	0	0	0	0	0	0	0	0	0	0	0	0	0	0	0	0	93.9	0	0	0	0	0	0	3000	100	350
0	0	0	0	0	0	0	0	0	0	0	0	0	0	0	0	5	0	0	0	0	0	0	0	0	0	0	0	0	0	0	0	0	0	0	0	0	0	0	0	95	0	0	0	0	0	0	3000	100	350
0	0	0	0	0	0	0	0	0	0.3	0	0	0	0	0	0	5	0	0	0	0	0	0	0	0	0	0	0	0	0	0	0	0	0	0	0	0	0	0	0	94.7	0	0	0	0	0	0	3000	100	350
0	0	0	0	0	0	0	0	0	0	1.2	0	0	0	0	0	5	0	0	0	0	0	0	0	0	0	0	0	0	0	0	0	0	0	0	0	0	0	0	0	93.8	0	0	0	0	0	0	3000	100	350
0	0	0	0	0	0	0	0	6.9	0	0	0	0	0	0	0	5	0	0	0	0	0	0	0	0	0	0	0	0	0	0	0	0	0	0	0	0	0	0	0	88.1	0	0	0	0	0	0	3000	100	350
0	0	0	0	0	0	0	0	0	0	0	0	0	0	0	0	5	4.3	0	0	0	0	0	0	0	0	0	0	0	0	0	0	0	0	0	0	0	0	0	0	90.7	0	0	0	0	0	0	3000	100	350
0	6.8	0	0	0	0	0	0	0	0	0	0	0	0	0	0	5	0	0	0	0	0	0	0	0	0	0	0	0	0	0	0	0	0	0	0	0	0	0	0	88.2	0	0	0	0	0	0	3000	100	350
0	0	2	0	0	0	0	0	0	0	0	0	0	0	0	0	5	0	0	0	0	0	0	0	0	0	0	0	0	0	0	0	0	0	0	0	0	0	0	0	93	0	0	0	0	0	0	3000	100	350
0	0	0	0	0	6.6	0	0	0	0	0	0	0	0	0	0	5	0	0	0	0	0	0	0	0	0	0	0	0	0	0	0	88.4	0	0	0	0	0	0	0	0	0	0	0	0	0	0	3000	100	350
0	0	0	0	0	0	0	0	0	0	0	0	0	0	0	0	5	0	0	0	0	0	0	0	0	0	0	0	0	0	0	0	95	0	0	0	0	0	0	0	0	0	0	0	0	0	0	3000	100	350
0	0	0	0	0	0	0	0	0	0	0	0	0	0	0	0	1	0	0	0	0	0	0	0	0	0	0	0	0	0	0	0	0	0	0	99	0	0	0	0	0	0	0	0	0	0	0	3000	100	350
0	0	0	0	0	0	0	0	0	0	0	0	0	0	0	0	1	0	0	0	0	99	0	0	0	0	0	0	0	0	0	0	0	0	0	0	0	0	0	0	0	0	0	0	0	0	0	3000	100	350
0	0	0	0	0	0	8	0	0	0	0	0	0	0	0	2	0	0	0	0	0	0	0	0	0	0	0	0	0	0	0	0	0	0	0	0	0	0	0	0	0	0	90	0	0	0	0	240000	50	500
0	0	0	0	0	0	8	0	0	0	0	0	0	0	0	2	0	0	0	0	0	0	0	0	0	0	0	0	0	0	0	0	0	0	0	0	0	0	0	0	0	0	0	0	90	0	0	240000	50	500
0	0	0	0	0	0	0	0	0	0	0	0	0	0	0	0	2	0	0	0	0	98	0	0	0	0	0	0	0	0	0	0	0	0	0	0	0	0	0	0	0	0	0	0	0	0	0	13800	57	400
0	0	0	0	0	0	0	0	0	0	0	0	0	0	0	10	0	0	0	0	0	90	0	0	0	0	0	0	0	0	0	0	0	0	0	0	0	0	0	0	0	0	0	0	0	0	0	13800	57	400
0	0	0	0	0	0	0	0	0	0	0	0	0	0	0	0	4	0	0	0	0	96	0	0	0	0	0	0	0	0	0	0	0	0	0	0	0	0	0	0	0	0	0	0	0	0	0	125000	100	450
0	0	0	0	0	0	0	0	0	0	0	0	0	0	0	0	4	0	0	0	0	96	0	0	0	0	0	0	0	0	0	0	0	0	0	0	0	0	0	0	0	0	0	0	0	0	0	120000	10	350
0	0	0	0	0	0	0	12	0	0	0	0	0	0	0	0	3	0	0	1	0	84	0	0	0	0	0	0	0	0	0	0	0	0	0	0	0	0	0	0	0	0	0	0	0	0	0	30000	1	300
0	0	1	0	0	0	0	12	0	0	0	0	0	0	0	0	3	0	0	0	0	84	0	0	0	0	0	0	0	0	0	0	0	0	0	0	0	0	0	0	0	0	0	0	0	0	0	30000	1	300
0	0	0	0	0	0	0	12	0	0	1	0	0	0	0	0	3	0	0	0	0	84	0	0	0	0	0	0	0	0	0	0	0	0	0	0	0	0	0	0	0	0	0	0	0	0	0	30000	1	300
0	0	0	0	0	0	0	12	0	0	0	0	0	0	0	0	1	3	0	0	0	84	0	0	0	0	0	0	0	0	0	0	0	0	0	0	0	0	0	0	0	0	0	0	0	0	0	5400	100	400
0	0	0	0	0	0	0	12	0	0	0	0	0	0	0	0	3	0	1	0	0	84	0	0	0	0	0	0	0	0	0	0	0	0	0	0	0	0	0	0	0	0	0	0	0	0	0	30000	1	300
0	0	0	0	0	0	1	12	0	0	0	0	0	0	0	0	3	0	0	0	0	84	0	0	0	0	0	0	0	0	0	0	0	0	0	0	0	0	0	0	0	0	0	0	0	0	0	5400	100	400
0	0	0	0	1	0	0	12	0	0	0	0	0	0	0	0	3	0	0	0	0	84	0	0	0	0	0	0	0	0	0	0	0	0	0	0	0	0	0	0	0	0	0	0	0	0	0	30000	1	300
0	0	0	0	0	0	2	12	0	0	0	0	0	0	0	0	2	0	0	0	0	84	0	0	0	0	0	0	0	0	0	0	0	0	0	0	0	0	0	0	0	0	0	0	0	0	0	30000	1	300
0	0	0	0	0	0	0	12	0	0	0	0	1	0	0	0	3	0	0	0	0	84	0	0	0	0	0	0	0	0	0	0	0	0	0	0	0	0	0	0	0	0	0	0	0	0	0	30000	1	300
0	0	0	0	0	0	0	12	0	0	0	0	0	0	0	1	3	0	0	0	0	84	0	0	0	0	0	0	0	0	0	0	0	0	0	0	0	0	0	0	0	0	0	0	0	0	0	30000	1	300
0	0	0	0	0	0	0	1	0	0	0	0	0	0	0	0	5	0	0	0	0	94	0	0	0	0	0	0	0	0	0	0	0	0	0	0	0	0	0	0	0	0	0	0	0	0	0	30000	100	550
0	0	0	0	0	0	0	0	0	0	0	0	0	0	0	0	5	0	0	0	0	95	0	0	0	0	0	0	0	0	0	0	0	0	0	0	0	0	0	0	0	0	0	0	0	0	0	30000	100	550
0	0	0	0	0	0	0	0	0	0	0	0	0	0	0	41.8	0	0	0	0	0	18.2	0	0	0	0	0	0	0	0	0	0	0	0	0	28.7	0	0	0	0	0	0	0	0	0	0	0	30000	100	550
0	0	0	0	0	0	0	0	0	0	0	0	0	0	0	71.4	0	0	0	0	0	7.8	0	0	0	0	0	0	0	0	0	0	0	0	0	0	0	0	0	0	0	0	0	0	0	0	0	30000	100	550
0	0	0	0	0	0	0	0	0	0	0	0	0	0	0	0	7	0	0	0	0	0	0	0	0	93	0	0	0	0	0	0	0	0	0	0	0	0	0	0	0	0	0	0	0	0	0	5200	100	450
0	0	0	0	7	7	0	0	0	0	0	0	0	0	0	0	0	0	0	0	0	0	0	0	0	86	0	0	0	0	0	0	0	0	0	0	0	0	0	0	0	0	0	0	0	0	0	5200	100	450
0	0	0	0	7	0	0	0	0	0	0	0	0	0	0	0	0	0	0	0	93	0	0	0	0	0	0	0	0	0	0	0	0	0	0	0	0	0	0	0	0	0	0	0	0	0	0	5200	100	450
0	0	0	0	2.5	0	0	0	0	0	0	0	7.5	0	0	0	0	0	0	0	0	0	0	0	90	0	0	0	0	0	0	0	0	0	0	0	0	0	0	0	0	0	0	0	0	0	0	36000	100	500
0	0	0	0	0	0	0	3.9	0	0	0	0	0	0	0	0	5	0	0	0	0	0	0	0	0	0	0	0	0	0	0	0	0	0	0	91.1	0	0	0	0	0	0	0	0	0	0	0	60000	5	400
0	0	0	0	0	0	0	0	0	0	0	0	0	0	0	0	5	0	0	0	0	0	0	0	0	0	0	0	0	0	0	0	0	0	0	95	0	0	0	0	0	0	0	0	0	0	0	60000	5	400
0	0	0	0	0	0	0	0	0	48	0	0	0	52	0	0	0	0	0	0	0	0	0	0	0	0	0	0	0	0	0	0	0	0	0	0	0	0	0	0	0	0	0	0	0	0	0	60000	5	400
0	0	0	0	0	0	0	0	0	0	0	0	0	8.2	11.8	0	0.8	0	0	0	0	0	0	0	0	0	0	0	0	0	79.2	0	0	0	0	0	0	0	0	0	0	0	0	0	0	0	0	15000	10	375
0	0	0	0	0	0	0	14.2	0	0	0	0	0	5.8	0	0	0.8	0	0	0	0	0	0	0	0	0	0	0	0	0	79.2	0	0	0	0	0	0	0	0	0	0	0	0	0	0	0	0	15000	10	375
0	0	0	0	0	0	0	3.9	0	0	0	0	0	0	0	0	5	0	0	0	0	0	0	0	0	0	0	0	0	0	91.1	0	0	0	0	0	0	0	0	0	0	0	0	0	0	0	0	15000	10	375
0	0	0	0	0	0	0	0	0	0	0	0	0	0	2.3	0	5	0	0	0	0	0	0	0	0	0	0	0	0	0	92.7	0	0	0	0	0	0	0	0	0	0	0	0	0	0	0	0	15000	10	375
0	0	0	0	0	0	0	0	0	0	0	0	0	0	0	0	5	0	0	0	0	0	0	0	0	0	0	0	0	0	95	0	0	0	0	0	0	0	0	0	0	0	0	0	0	0	0	15000	10	375
0	0	0	0	0	0	0	0	0	0	0	0	0	8.2	11.8	8	0	0	0	0	0	0	0	0	0	0	0	0	0	0	72	0	0	0	0	0	0	0	0	0	0	0	0	0	0	0	0	15000	10	375
0	0	0	0	0	0	0	0	0	0	0	0	0	0	0	10	0	0	0	0	0	0	0	0	0	0	0	0	0	0	90	0	0	0	0	0	0	0	0	0	0	0	0	0	0	0	0	15000	10	375
0	77.5	0	0	0	0	0	0	0	0	0	0	0	18.1	0	0	4.4	0	0	0	0	0	0	0	0	0	0	0	0	0	0	0	0	0	0	0	0	0	0	0	0	0	0	0	0	0	0	60000	100	400
0	0	53	0	0	0	0	0	0	0	0	0	0	42.4	0	0	4.6	0	0	0	0	0	0	0	0	0	0	0	0	0	0	0	0	0	0	0	0	0	0	0	0	0	0	0	0	0	0	60000	100	400
0	0	0	0	0	0	0	0	0	0	0	0	0	0	0	0	4.7	0	0	0	0	0	0	0	0	0	0	0	0	0	0	0	0	0	0	95.3	0	0	0	0	0	0	0	0	0	0	0	60000	100	400
0	0	0	0	0	0	0	0	0	0	41	0	0	54	0	0	5	0	0	0	0	0	0	0	0	0	0	0	0	0	0	0	0	0	0	0	0	0	0	0	0	0	0	0	0	0	0	60000	100	400
0	0	0	0	68.6	0	0	0	0	0	0	0	0	0	0	0	0	0	0	0	0	6.6	0	0	0	0	0	0	0	0	0	0	0	0	0	0	0	0	0	0	0	0	0	0	0	0	0	36000	100	600
0	0	0	0	0	0	0	0	26.8	0	0	0	0	0	0	20	0	0	0	0	0	0	0	0	0	0	0	0	0	0	0	0	0	0	0	38.9	0	0	0	0	0	0	0	0	0	0	0	22000	100	400
0	0	0	0	20	0	0	0	26.2	0	0	0	0	0	0	0	0	0	0	0	0	0	0	0	0	0	0	0	0	0	0	0	0	0	0	37.9	0	0	0	0	0	0	0	0	0	0	0	22000	100	400
0	0	0	0	20	0	0	0	0	0	0	0	0	0	0	0	0	0	0	0	0	0	0	0	0	0	0	0	0	0	0	0	0	0	0	72.8	0	0	0	0	0	0	0	0	0	0	0	22000	100	400
0	0	0	0	0	0	20	0	25.7	0	0	0	0	0	0	0	0	0	0	0	0	0	0	0	0	0	0	0	0	0	0	0	0	0	0	37.2	0	0	0	0	0	0	0	0	0	0	0	22000	100	400
0	0	0	0	0	0	0	0	0	0	0	0	0	0	0	5	0	0	0	0	0	0	0	0	0	95	0	0	0	0	0	0	0	0	0	0	0	0	0	0	0	0	0	0	0	0	0	6000	100	500
0	0	0	0	5	0	0	0	0	0	0	0	0	0	0	0	0	0	0	0	0	0	0	0	0	95	0	0	0	0	0	0	0	0	0	0	0	0	0	0	0	0	0	0	0	0	0	6000	100	500
0	0	0	0	0	0	5	0	0	0	0	0	0	0	0	0	0	0	0	0	0	0	0	0	0	95	0	0	0	0	0	0	0	0	0	0	0	0	0	0	0	0	0	0	0	0	0	6000	100	500
0	0	0	0	3.4	0	0	0	74.6	0	0	0	0	0	0	0	0	0	0	0	0	0	0	0	0	0	0	0	0	0	0	0	0	0	0	0	0	0	0	0	0	0	0	0	0	0	0	18000	100	500
0	0	0	0	0	0	64.3	0	0	0	0	0	0	0	0	0	0	0	0	0	0	0	0	0	0	0	0	0	0	0	0	0	0	0	0	0	0	0	0	0	0	0	0	0	0	0	0	18000	100	500
0	0	0	0	0	0	0	0	0	0	0	0	0	0	0	37.9	0	0	0	0	0	27.4	0	0	0	0	0	0	0	0	0	0	19.3	0	0	0	0	0	0	0	0	0	0	0	0	0	0	30000	100	450
0	0	0	0	0	0	0	0	0	0	0	0	0	0	0	49.9	0	0	0	0	0	36.5	0	0	0	0	0	0	0	0	0	0	0	0	0	0	0	0	0	0	0	0	0	0	0	0	0	30000	100	450
0	0	0	0	0	0	0	0	0	0	0	0	0	0	0	10	0	0	0	0	0	0	0	0	0	0	0	0	0	0	0	0	0	0	0	0	0	0	0	0	0	0	0	0	0	90	0	6000	100	450
0	0	0	0	0	0	0	0	0	0	0	0	0	0	0	10	0	0	0	0	0	0	0	0	0	0	0	0	0	0	0	0	90	0	0	0	0	0	0	0	0	0	0	0	0	0	0	6000	100	450
0	0	0	0	0	0	0	0	0	0	0	0	0	0	0	10	0	0	0	0	0	90	0	0	0	0	0	0	0	0	0	0	0	0	0	0	0	0	0	0	0	0	0	0	0	0	0	6000	100	450
0	0	0	0	0	0	0	0	0	0	0	0	0	0	0	10	0	0	0	0	0	90	0	0	0	0	0	0	0	0	0	0	0	0	0	0	0	0	0	0	0	0	0	0	0	0	0	6000	100	500
0	0	0	0	0	0	0	0	0	0	0	0	0	0	0	10	0	0	0	0	0	0	0	0	0	0	0	0	0	0	0	0	90	0	0	0	0	0	0	0	0	0	0	0	0	0	0	6000	100	500
0	0	0	0	0	0	0	0	0	0	0	0	0	0	0	10	0	0	0	0	0	0	0	0	0	0	0	0	0	0	0	0	0	0	0	0	0	0	0	0	0	0	90	0	0	0	0	6000	100	500
0	0	0	0	0	0	0	0	0	0	0	0	0	0	0	10	0	0	0	0	0	0	0	0	0	0	0	0	0	0	0	0	0	0	0	90	0	0	0	0	0	0	0	0	0	0	0	6000	100	500
0	0	0	0	0	0	0	0	0	0	0	0	0	0	0	10	0	0	0	0	0	0	0	0	0	0	0	0	0	0	0	0	0	0	0	0	0	0	0	0	0	0	0	0	90	0	0	6000	100	500
0	0	0	0	0	0	0	0	10.7	0	0	0	0	0	0	9	0	0	0	0	0	80.3	0	0	0	0	0	0	0	0	0	0	0	0	0	0	0	0	0	0	0	0	0	0	0	0	0	6000	100	450
0	0	0	10.7	0	0	0	0	0	0	0	0	0	0	0	9	0	0	0	0	0	80.3	0	0	0	0	0	0	0	0	0	0	0	0	0	0	0	0	0	0	0	0	0	0	0	0	0	6000	100	450
0	0	0	0	0	0	0	0	0	0	0	0	0	0	0	10	0	0	0	0	0	90	0	0	0	0	0	0	0	0	0	0	0	0	0	0	0	0	0	0	0	0	0	0	0	0	0	6000	100	450
0	0	0	0	0	0	0	0	0	0	0	0	0	0	0	40	0	0	0	0	0	0	27.2	0	0	0	0	0	0	0	0	0	0	0	0	0	0	0	0	0	0	0	0	0	0	0	21.9	6000	100	550
0	0	0	0	0	0	0	0	0	0	0	0	0	0	0	40	0	0	0	0	0	0	0	0	0	0	0	0	0	0	0	0	0	0	0	0	0	0	0	0	0	0	0	27.7	21.4	0	0	6000	100	550
0	0	0	0	0	0	0	0	0	0	0	0	0	0	0	40	0	0	0	0	0	11.7	0	0	0	0	0	0	0	0	0	0	37.4	0	0	0	0	0	0	0	0	0	0	0	0	0	0	6000	100	550
0	0	0	0	0	0	0	0	0	0	0	0	0	0	0	40	0	0	0	0	0	0	32.3	0	0	0	0	0	0	0	0	0	0	0	0	0	0	0	0	0	0	0	0	0	16.8	0	0	6000	100	550
0	0	0	0	0	0	0	0	0	0	0	0	0	0	0	40	0	0	0	0	0	49.1	0	0	0	0	0	0	0	0	0	0	0	0	0	0	0	0	0	0	0	0	0	0	0	0	0	6000	100	550
0	0	0	0	0	0	0	0	0	0	0	0	0	0	0	40	0	0	0	0	0	0	0	0	0	0	19.3	0	0	0	0	0	0	0	0	0	29.8	0	0	0	0	0	0	0	0	0	0	6000	100	550
0	0	0	0	0	0	0	0	0	0	0	0	0	0	0	40	0	0	0	0	0	0	0	0	0	0	15.4	0	0	0	0	0	0	0	0	0	0	0	0	0	0	0	0	0	0	0	33.7	6000	100	550
0	0	0	0	0	0	0	0	0	0	0	0	0	0	0	40	0	0	0	0	0	0	0	0	0	0	0	0	0	0	0	0	0	0	0	0	22.4	0	0	0	0	0	0	26.7	0	0	0	6000	100	550
0	0	0	0	0	0	0	0	0	0	0	0	0	0	0	40	0	0	0	0	0	0	31.3	0	0	0	0	0	0	0	0	0	0	0	0	0	17.8	0	0	0	0	0	0	0	0	0	0	6000	100	550
0	0	0	0	0	0	0	0	0	0	0	0	0	0	0	40	0	0	0	0	0	0	0	0	0	0	0	0	0	0	0	0	0	0	0	0	49.1	0	0	0	0	0	0	0	0	0	0	6000	100	550
0	0	0	0	0	0	0	0	0	0	0	0	0	0	0	40	0	0	0	0	0	0	0	0	0	0	0	0	0	0	0	0	0	0	0	0	0	9.3	39.8	0	0	0	0	0	0	0	0	6000	100	550
0	0	0	0	0	0	0	0	0	0	0	0	0	0	0	40	0	0	0	0	0	0	0	0	0	0	20.3	0	0	0	0	0	0	0	0	0	0	0	0	0	0	0	0	0	28.8	0	0	6000	100	550
0	0	0	0	0	0	0	0	0	0	0	0	0	0	0	40	0	0	0	0	0	0	0	0	0	0	0	0	0	0	0	12.8	0	0	0	0	0	0	36.3	0	0	0	0	0	0	0	0	6000	100	550
0	0	0	0	0	0	0	0	0	0	0	0	0	0	0	40	0	0	0	0	0	0	0	0	0	0	0	0	0	0	0	0	0	0	0	0	0	0	49.1	0	0	0	0	0	0	0	0	6000	100	550
0	0	0	0	0	0	0	0	0	0	0	0	0	0	0	40	0	0	0	0	0	0	0	0	0	0	0	0	0	0	0	0	0	0	0	0	0	0	0	0	0	0	0	0	49.1	0	0	6000	100	550
0	0	0	0	0	0	0	0	0	0	0	0	0	0	0	40	0	0	0	0	0	0	0	0	0	0	0	0	0	0	0	0	0	0	0	0	0	0	0	0	0	0	0	0	0	0	49.1	6000	100	550
0	0	0	10.9	0	0	0	0	0	0	0	0	0	0	0	44.6	0	0	0	0	0	32.3	0	0	0	0	0	0	0	0	0	0	0	0	0	0	0	0	0	0	0	0	0	0	0	0	0	30000	100	450
0	0	0	0	0	0	0	0	0	0	0	0	0	0	0	50.1	0	0	0	0	0	36.3	0	0	0	0	0	0	0	0	0	0	0	0	0	0	0	0	0	0	0	0	0	0	0	0	0	30000	100	450
0	0	0	9.2	0	0	0	0	0	0	0	0	0	0	0	20	0	0	0	0	0	63.3	0	0	0	0	0	0	0	0	0	0	0	0	0	0	0	0	0	0	0	0	0	0	0	0	0	7500	100	500
0	0	0	0	0	0	0	0	0	0	0	0	0	0	0	20	0	0	0	0	0	74.5	0	0	0	0	0	0	0	0	0	0	0	0	0	0	0	0	0	0	0	0	0	0	0	0	0	7500	100	500
0	0	0	7.2	0	0	0	0	0	0	0	0	0	0	0	10	0	0	0	0	0	0	0	0	0	0	0	0	0	0	0	0	0	0	0	0	0	0	0	0	0	82.8	0	0	0	0	0	30000	100	500
0	0	0	0	0	0	0	0	7.1	0	0	0	0	0	0	10	0	0	0	0	0	0	0	0	0	0	0	0	0	0	0	0	0	0	0	0	0	0	0	0	0	82.9	0	0	0	0	0	30000	100	500
0	0	0	0	0	0	0	0	0	0	0	0	0	0	0	10	0	0	0	0	0	0	0	0	0	0	0	0	0	0	0	0	0	0	0	0	0	0	0	0	0	90	0	0	0	0	0	30000	100	500
0	0	0	0	0	0	0	0	0	0	0	0	0	0	0	10	0	0	0	0	0	0	0	0	0	0	0	0	0	0	0	0	0	0	0	0	0	0	0	0	0	0	90	0	0	0	0	36000	100	550
0	0	0	0	0	0	0	0	0	0	0	0	0	0	0	0.6	0	0	0	0	0	0	0	0	0	0	0	0	0	0	0	0	0	0	0	0	0	0	0	0	0	0	99.4	0	0	0	0	6000	100	500
0	0	0	0	0	0	0	0	0	0	0	0	0	0	0	38.6	0	0	0	0	0	5.7	0	0	0	0	0	0	0	0	0	0	0	0	0	6.4	0	0	0	0	0	0	38.2	0	0	0	0	30000	100	650
0	0	0	0	0	0	0	0	0	0	0	0	0	0	0	5.2	0	0	0	0	0	2	0	0	0	0	0	0	0	0	0	0	0	0	0	13.7	0	0	0	0	0	0	38	0	0	0	0	2000	100	550
0	0	0	0	0	0	0	0	0	0	0	0	0	0	0	20	0	0	0	0	0	66.1	0	0	0	0	0	0	0	0	0	0	0	0	0	0	0	0	0	0	0	0	0	0	0	0	8.4	2400	100	500
0	0	0	0	0	0	0	0	0	0	0	0	0	0	0	20	0	0	0	0	0	74.5	0	0	0	0	0	0	0	0	0	0	0	0	0	0	0	0	0	0	0	0	0	0	0	0	0	2400	100	500
0	0	0	0	0	0	0	0	0	0	0	0	0	0	0	20	0	0	0	0	0	67	0	0	0	0	0	0	0	0	0	0	0	0	0	0	0	0	0	0	0	0	0	0	0	0	7.5	7500	100	500
0	0	0	0	0	0	0	0	0	0	0	0	0	0	0	20	0	0	0	5.6	0	68.9	0	0	0	0	0	0	0	0	0	0	0	0	0	0	0	0	0	0	0	0	0	0	0	0	0	7500	100	500
0	0	0	0	0	0	0	0	0	0	0	0	0	0	0	20	0	0	0	0	0	74.5	0	0	0	0	0	0	0	0	0	0	0	0	0	0	0	0	0	0	0	0	0	0	0	0	0	7500	100	500
0	0	0	0	0	0	0	0	0	0	0	0	0	0	0	20	0	0	0	0	0	63.3	0	0	0	0	0	0	11.2	0	0	0	0	0	0	0	0	0	0	0	0	0	0	0	0	0	0	7500	100	500
0	0	0	0	0	0	0	0	0	0	0	0	0	0	0	20	0	0	0	0	0	66.1	0	0	0	0	0	0	0	0	0	0	0	0	0	0	0	0	0	0	0	0	0	0	0	0	8.4	7500	100	500
0	0	0	0	0	0	0	0	0	0	0	0	0	0	0	20	0	0	0	0	0	67.3	0	0	0	0	0	0	0	0	0	0	0	0	0	0	0	0	0	0	0	0	0	7.2	0	0	0	7500	100	500
0	0	0	0	0	0	0	0	0	0	0	0	0	0	0	20	0	0	0	0	0	66.7	0	0	0	0	0	0	0	0	0	0	0	0	0	0	0	0	0	0	0	0	0	0	0	7.8	0	7500	100	500
0	0	0	0	0	0	0	0	0	0	0	0	0	0	0	23.6	0	0	0	0	0	43.8	0	0	0	0	24.1	0	0	0	0	0	0	0	0	0	0	0	0	0	0	0	0	0	0	0	0	10000	100	500
0	0	0	0	0	0	0	0	0	0	0	0	0	0	0	15	0	0	0	0	0	14.8	0	0	0	0	0	0	0	0	0	0	0	0	0	70.2	0	0	0	0	0	0	0	0	0	0	0	3000	100	500
0	0	0	0	0	0	0	0	0	0	0	0	0	0	0	15	0	0	0	0	0	0	0	0	0	0	0	0	0	0	0	0	0	0	0	85	0	0	0	0	0	0	0	0	0	0	0	3000	100	500
0	0	0	0	0	0	0	0	0	0	0	0	0	0	0	10	0	0	0	0	0	0	0	0	0	0	0	0	0	0	0	0	0	0	0	0	0	0	0	90	0	0	0	0	0	0	0	30000	100	500
0	0	0	0	0	0	0	0	0	0	0	0	0	0	0	10	0	0	0	0	90	0	0	0	0	0	0	0	0	0	0	0	0	0	0	0	0	0	0	0	0	0	0	0	0	0	0	30000	100	500
0	0	0	0	0	0	0	0	0	0	0	0	0	0	0	15	0	0	0	0	0	12.1	0	0	0	0	0	0	0	48.5	0	0	0	0	0	0	0	12.9	0	0	0	0	0	0	0	0	0	30000	100	500
0	0	0	0	0	0	5.1	0	0	0	0	0	0	0	0	0	0	0	0	0	0	0	0	0	0	0	0	34.7	0	0	0	0	0	0	0	0	0	0	0	0	0	49.6	0	0	0	0	0	60000	100	600
0	0	0	0	0	0	12.5	0	0	0	0	0	0	0	0	0	0	0	0	0	0	0	0	0	0	0	0	80.9	0	0	0	0	0	0	0	0	0	0	0	0	0	0	0	0	0	0	0	60000	100	600
0	0	0	0	0	0	0	0	0	0	0	0	0	0	0	10	0	0	0	0	0	90	0	0	0	0	0	0	0	0	0	0	0	0	0	0	0	0	0	0	0	0	0	0	0	0	0	9000	5.9	400
0	0	0	0	0	0	0	0	0	0	0	0	0	0	0	10	0	0	0	0	0	0	0	0	0	0	0	0	90	0	0	0	0	0	0	0	0	0	0	0	0	0	0	0	0	0	0	6000	100	450
0	0	0	0	0	0	0	0	0	0	0	0	0	0	0	10	0	0	0	0	0	0	0	0	0	0	0	0	0	0	0	0	0	0	0	0	0	0	0	0	0	0	0	0	0	90	0	6000	100	450
0	0	0	0	0	0	0	0	0	0	0	0	0	0	0	10	0	0	0	0	0	0	0	0	0	0	0	0	0	0	0	0	0	0	0	0	0	0	0	0	0	0	0	0	0	0	90	6000	100	450
0	0	0	0	9	0	0	0	0	0	0	0	0	0	0	1	0	0	0	0	0	0	0	0	0	0	0	0	61.3	0	0	0	0	0	0	0	0	0	0	0	0	0	0	0	0	6.7	22	6000	100	350
0	0	0	0	10	0	0	0	0	0	0	0	0	0	0	0	0	0	0	0	0	0	0	0	0	0	0	0	90	0	0	0	0	0	0	0	0	0	0	0	0	0	0	0	0	0	0	6000	100	450
0	0	0	0	10	0	0	0	0	0	0	0	0	0	0	0	0	0	0	0	0	0	0	0	0	0	0	0	0	0	0	0	0	0	0	0	0	0	0	0	0	0	0	0	0	90	0	6000	100	450
0	0	0	0	10	0	0	0	0	0	0	0	0	0	0	0	0	0	0	0	0	0	0	0	0	0	0	0	0	0	0	0	0	0	0	0	0	0	0	0	0	0	0	0	0	0	90	6000	100	450
0	0	0	0	0	0	0	0	0	0	0	0	0	0	0	10	0	0	0	0	0	0	0	0	0	0	0	0	61.3	0	0	0	0	0	0	0	0	0	0	0	0	0	0	0	0	6.7	22	6000	100	350
0	0	0	0	10	0	0	0	0	0	0	0	0	0	0	0	0	0	0	0	0	0	0	0	0	0	0	0	61.3	0	0	0	0	0	0	0	0	0	0	0	0	0	0	0	0	6.7	22	6000	100	350
0	0	0	0	0	0	0	0	0	0	0	0	0	0	0	5	0	0	0	0	0	3.6	0	0	0	0	0	0	0	0	0	0	0	0	0	0	0	0	0	0	0	0	91.4	0	0	0	0	30000	100	650
0	0	0	0	0	0	8	0	0	0	0	0	0	0	0	0	0	0	0	0	0	0	0	0	0	0	0	0	0	0	0	0	0	0	0	0	0	0	0	0	0	0	92	0	0	0	0	120000	100	400
0	0	0	0	0	0	82.3	0	0	0	0	0	0	0	0	0	0	0	0	0	0	0	0	0	0	0	0	0	0	0	0	0	0	0	0	0	0	0	0	0	0	0	17.7	0	0	0	0	30000	100	450
0	0	0	0	0	0	5	0	0	0	0	0	0	0	0	0	0	0	0	0	0	5.4	0	0	0	0	0	0	0	0	0	0	0	0	0	0	0	0	0	0	0	0	89.6	0	0	0	0	30000	100	500
0	0	0	0	0	0	56.6	0	0	0	0	0	0	0	0	0	0	0	0	0	0	0	0	0	0	0	0	0	21.8	0	0	0	0	0	0	0	0	0	0	0	0	0	0	0	0	0	0	24000	100	550
0	0	0	0	0	0	72.4	0	0	0	0	0	0	0	0	0	0	0	0	0	0	0	0	0	0	0	0	0	0	0	0	0	0	0	0	0	0	0	0	0	0	0	0	0	0	0	0	24000	100	550
9.7	0	0	0	0	0	24	0	0	0	0	0	0	0	0	0	0	0	0	0	0	0	0	0	0	0	0	0	0	0	0	0	0	0	0	16.4	0	0	0	0	0	0	0	0	0	0	0	120000	3	450
0	0	0	0	0	0	68	0	0	0	0	0	0	0	0	0	0	0	0	0	0	0	0	0	0	0	0	0	7	0	0	0	0	0	0	0	0	0	0	0	0	0	0	0	0	0	25	60	100	400
0	0	0	0	0	0	61.9	0	0	0	0	0	0	0	0	0	0	0	0	0	0	0	0	0	0	0	0	0	38.1	0	0	0	0	0	0	0	0	0	0	0	0	0	0	0	0	0	0	60	5	400
0	0	0	0	0	0	82.3	0	0	0	0	0	0	0	0	0	0	0	0	0	0	0	0	0	0	0	0	0	0	0	0	0	0	0	0	0	0	0	0	0	0	0	17.7	0	0	0	0	60	5	400
0	0	0	0	0	0	72.9	0	0	0	0	0	0	0	0	0	0	0	0	0	0	0	0	0	0	0	0	0	0	0	0	0	0	0	0	0	0	0	0	0	0	0	0	27.1	0	0	0	60	5	400
0	0	0	0	0	0	69.4	0	0	0	0	0	0	0	0	0	0	0	0	0	0	0	0	0	0	0	0	0	0	0	0	0	0	0	0	0	0	0	0	0	0	0	0	0	0	0	30.6	60	100	400
0	0	0	0	0	0	69.9	0	0	0	0	0	0	0	0	0	0	0	0	0	0	0	0	0	0	0	0	0	0	0	0	0	0	0	0	0	0	0	0	0	0	0	0	0	0	0	0	60	100	400
0	0	0	0	0	0	3.5	0	0	0	0	0	0	0	0	0	0	0	0	0	0	0	0	0	96.5	0	0	0	0	0	0	0	0	0	0	0	0	0	0	0	0	0	0	0	0	0	0	6500	100	600
1	0	0	0	0	0	70.2	0.7	0	0	0	0	0	0	0	0	0	0	0	0	0	0	0	0	0	0	0	0	0	0	0	0	0	0	0	0	0	0	0	0	0	0	0	0	0	0	0	1500	0.6	500
0	0	0	0	0	0	0	0	0	0	0	0	0	5	0	0	0	0	0	75.7	0	0	0	0	0	0	0	0	0	0	0	0	0	0	0	0	0	0	0	0	0	0	0	0	0	0	0	1500	0.6	500
2	0	2.3	0	0	0	85.7	0.6	0	0	0	0	0	0	0	0	0	0	0	0	0	0	0	0	0	0	0	0	0	0	0	0	0	0	0	0	0	0	0	0	0	0	0	0	0	0	0	30000	20	450
1.7	0	2.3	0	0	0	92.7	0.7	0	0	0	0	0	0	0	0	0	0	0	0	0	0	0	0	0	0	0	0	0	0	0	0	0	0	0	0	0	0	0	0	0	0	0	0	0	0	0	2000	100	500
0	0	0	0	0	0	5	0	0	0	0	0	5	0	0	0	0	0	0	0	0	81	0	0	0	0	0	0	0	0	0	0	9	0	0	0	0	0	0	0	0	0	0	0	0	0	0	46000	100	550
0	0	0	0	0	0	5	0	0	0	0	0	5	0	0	0	0	0	0	0	0	81	0	0	0	0	0	0	6.1	0	0	0	0	0	0	0	0	0	0	0	0	0	0	0	0	0	2.9	46000	100	550
0	0	0	0	0	0	5	0	0	0	0	0	5	0	0	0	0	0	0	0	0	0	0	0	0	0	0	0	13.5	0	0	0	0	0	0	0	0	0	0	0	0	0	0	0	0	0	76.5	46000	100	550
0	0	0	0	0	0	5	0	0	0	0	0	5	0	0	0	0	0	0	0	0	0	0	0	0	0	0	0	0	0	0	0	9	0	0	0	0	0	0	0	0	0	0	0	0	0	81	46000	100	550
0	0	0	0	0	0	5	0	0	0	0	0	5	0	0	0	0	0	0	0	0	0	0	0	0	0	0	0	0	0	0	0	0	0	0	0	0	0	0	0	0	0	0	0	0	7.2	82.8	46000	100	550
0	0	0	0	0	0	0	0	0	0	0	0	10	0	0	0	0	0	0	0	0	0	0	0	0	0	0	0	0	0	0	0	0	0	0	0	0	0	0	0	0	0	0	0	0	7.2	82.8	46000	100	550
0	0	0	0	0	0	10	0	0	0	0	0	0	0	0	0	0	0	0	0	0	0	0	0	0	0	0	0	0	0	0	0	0	0	0	0	0	0	0	0	0	0	0	0	0	7.2	82.8	46000	100	550
0	0	0	0	68.6	0	0	0	0	0	0	0	0	0	0	0	0	0	0	0	0	6.6	0	0	0	0	0	0	0	0	0	0	0	0	0	0	0	0	0	0	0	0	0	0	0	0	0	18000	100	500
0	0	0	0	73.4	0	0	0	0	0	0	0	0	0	0	0	0	0	0	0	0	0	0	0	0	0	0	0	0	0	0	0	0	0	0	0	0	0	0	0	0	0	0	0	0	0	0	18000	100	500
0	0	0	0	68.6	0	0	0	0	0	0	0	0	0	0	0	0	0	0	0	0	6.6	0	0	0	0	0	0	0	0	0	0	0	0	0	0	0	0	0	0	0	0	0	0	0	0	0	18000	100	500
0	0	0	0	14	0	0	0	0	0	0	0	0	0	17.1	0	0	0	0	0	0	0	0	0	0	0	0	0	0	0	0	0	0	0	0	0	0	0	0	0	0	0	0	0	40.7	0	0	6000	30	550
0	0	0	0	6.5	0	0	0	0	0	0	0	0	0	0	0	0	0	0	0	0	0	0	0	0	0	0	0	0	0	0	0	0	0	0	0	0	0	0	0	0	0	0	0	93.5	0	0	6000	30	550
0	0	0	0	12.2	0	0	0.3	0	0	0	0	0	0	0	0	0	0	0	0	0	0	0	0	0	0	0	0	0	0	0	0	0	0	0	0	0	0	0	0	0	0	82.9	0	0	0	0	150000	100	600
0	0	0	0	8.7	0	0	0	0	0	0	0	0	0	0	0	0	0	0	0	0	0	0	0	0	0	0	0	0	0	0	0	0	0	0	0	0	0	0	0	0	0	91.3	0	0	0	0	150000	100	600
0	0	0	0	2.1	0	0	0	0	0	0	0	0	0	0	0	0	0	0	0	0	0	0	0	0	0	0	0	0	0	0	0	0	0	0	0	0	0	0	0	0	0	97.9	0	0	0	0	150000	100	600
1.4	0	1.1	0	70	0	0	0.4	0	0	0	0	0	0	0	0	0	0	0	0	0	0	0	0	0	0	0	0	0	0	0	0	0	0	0	0	0	0	0	0	0	0	0	0	0	0	0	24000	100	500
1.5	0	1	0	69.6	0	0	0.5	0	0	0	0.2	0	0	0	0	0	0	0	0	0	0	0	0	0	0	0	0	0	0	0	0	0	0	0	0	0	0	0	0	0	0	0	0	0	0	0	24000	100	500
0	0	0	0	0	0	0	0	0	0	0	0	5	0	0	0	0	0	0	0	0	95	0	0	0	0	0	0	0	0	0	0	0	0	0	0	0	0	0	0	0	0	0	0	0	0	0	36000	100	500
0	0	0	0	2.9	0	0	0	0	0	0	0	2.1	0	0	0	0	0	0	0	0	0	0	0	0	0	0	0	0	0	0	0	0	95	0	0	0	0	0	0	0	0	0	0	0	0	0	36000	100	500
0	0	0	0	5	0	0	0	0	0	0	0	0	0	0	0	0	0	0	0	0	0	0	0	0	0	0	0	0	0	0	0	0	95	0	0	0	0	0	0	0	0	0	0	0	0	0	36000	100	500
0	0	0	0	0	0	0	0	0	0	0	0	5	0	0	0	0	0	0	0	0	0	0	0	0	0	0	0	0	0	0	0	0	95	0	0	0	0	0	0	0	0	0	0	0	0	0	36000	100	500
0	0	0	0	2.9	0	0	0	0	0	0	0	2.1	0	0	0	0	0	0	0	0	0	0	0	0	0	0	0	0	0	0	0	0	0	0	0	0	0	0	0	0	0	95	0	0	0	0	36000	100	500
0	0	0	0	0	0	0	0	0	0	0	0	66.7	0	0	0	0	0	0	0	0	0	0	0	0	0	0	0	0	0	0	0	0	0	0	0	0	0	0	0	0	0	0	0	0	0	0	15000	100	500
0	0	0	0	0	0	0	0	0	0	0	0	93.2	6.8	0	0	0	0	0	0	0	0	0	0	0	0	0	0	0	0	0	0	0	0	0	0	0	0	0	0	0	0	0	0	0	0	0	22000	100	550
0	0	0	0	0	0	0	0	0	0	0	0	0	3.7	0	0	0	0	96.3	0	0	0	0	0	0	0	0	0	0	0	0	0	0	0	0	0	0	0	0	0	0	0	0	0	0	0	0	22000	100	550
0	0	0	0	0	0	0	0	0	0	0	0	25.9	3.8	0	0	0	0	0	0	0	0	0	0	0	0	0	70.3	0	0	0	0	0	0	0	0	0	0	0	0	0	0	0	0	0	0	0	15000	100	600
0	0	0	0	0	0	0	0	0	0	0	0	21	0	0	0	0	0	0	0	0	0	0	0	0	0	0	79	0	0	0	0	0	0	0	0	0	0	0	0	0	0	0	0	0	0	0	15000	100	600
0	0	0	0	36.9	0	0	0	0	0	0	0	60.1	3	0	0	0	0	0	0	0	0	0	0	0	0	0	0	0	0	0	0	0	0	0	0	0	0	0	0	0	0	0	0	0	0	0	6000	100	550
0	0	0	0	0	0	35.7	0	0	0	0	0	61.3	3	0	0	0	0	0	0	0	0	0	0	0	0	0	0	0	0	0	0	0	0	0	0	0	0	0	0	0	0	0	0	0	0	0	6000	100	550
0	0	0	0	0	0	0	0	0	0	0	0	60.2	3	0	36.8	0	0	0	0	0	0	0	0	0	0	0	0	0	0	0	0	0	0	0	0	0	0	0	0	0	0	0	0	0	0	0	6000	100	550
0	0	0	0	36.9	0	0	0	0	0	0	0	60.1	3	0	0	0	0	0	0	0	0	0	0	0	0	0	0	0	0	0	0	0	0	0	0	0	0	0	0	0	0	0	0	0	0	0	6000	100	550
0	0	0	0	0	0	35.7	0	0	0	0	0	61.3	3	0	0	0	0	0	0	0	0	0	0	0	0	0	0	0	0	0	0	0	0	0	0	0	0	0	0	0	0	0	0	0	0	0	6000	100	550
0	0	0	0	0	0	0	0	0	0	0	0	0	5.7	0	0	0	0	0	36.9	0	0	0	0	0	0	0	0	0	0	0	0	0	0	0	0	0	0	0	0	0	0	0	0	0	0	51	750	0.41	500
0	0	0	0	0	0	53.3	0	0	19.9	0	0	0	26.8	0	0	0	0	0	0	0	0	0	0	0	0	0	0	0	0	0	0	0	0	0	0	0	0	0	0	0	0	0	0	0	0	0	60000	100	500
0	0	0	0	0	0	88.9	0	0	0	0	0	0	11.1	0	0	0	0	0	0	0	0	0	0	0	0	0	0	0	0	0	0	0	0	0	0	0	0	0	0	0	0	0	0	0	0	0	60000	100	500
0	0	0	0	0	0	0	38.9	0	0	0	27.3	0	33.8	0	0	0	0	0	0	0	0	0	0	0	0	0	0	0	0	0	0	0	0	0	0	0	0	0	0	0	0	0	0	0	0	0	60000	5	500
0	0	0	0	0	0	0	0	0	0	0	79.7	0	20.3	0	0	0	0	0	0	0	0	0	0	0	0	0	0	0	0	0	0	0	0	0	0	0	0	0	0	0	0	0	0	0	0	0	60000	5	500
0	0	0	0	2.5	0	0	0	0	0	0	0	2.5	0	0	0	0	0	0	0	0	0	0	0	0	0	0	0	0	0	0	0	0	0	0	0	0	0	0	0	0	0	0	0	0	0	0	36000	100	550
0	0	0	0	1.9	0	0	0	0	0	0	0	3.1	0	0	0	0	0	0	0	0	0	0	0	0	0	0	0	0	0	0	0	0	0	0	0	0	0	0	0	0	0	95	0	0	0	0	6000	100	500
0	0	0	0	1.9	0	0	0	0	0	0	0	3.1	0	0	0	0	0	0	0	0	0	0	0	0	0	95	0	0	0	0	0	0	0	0	0	0	0	0	0	0	0	0	0	0	0	0	6000	100	500
0	0	0	0	5	0	0	0	0	0	0	0	8	0	0	0	0	0	0	0	0	87	0	0	0	0	0	0	0	0	0	0	0	0	0	0	0	0	0	0	0	0	0	0	0	0	0	30000	5	527
0.3	0	0.6	0	13.4	0	57.9	0.1	0	0	0	0	0	0	0	0	0	0	0	0	0	0	0	0	0	0	0	0	0	0	0	0	0	0	0	0	0	0	0	0	0	0	0	0	0	0	0	24000	100	500
0	0	0	0	0	0	0	0	0	0	0	0	0	0	0	0.5	2.5	0	0	0	0	0	0	0	0	0	0	0	97	0	0	0	0	0	0	0	0	0	0	0	0	0	0	0	0	0	0	15000	55	400
0	0	47.7	0	0	0	0	0	0	16.5	0	0	0	35.8	0	0	0	0	0	0	0	0	0	0	0	0	0	0	0	0	0	0	0	0	0	0	0	0	0	0	0	0	0	0	0	0	0	7200	100	440
0	0	0	0	0	0	0	0	0	20.3	35.6	0	0	44.1	0	0	0	0	0	0	0	0	0	0	0	0	0	0	0	0	0	0	0	0	0	0	0	0	0	0	0	0	0	0	0	0	0	7200	100	440
0	0	0	0	0	0	0	0	0	15.1	0	0	0	34.9	0	0	0	0	0	0	0	0	0	0	0	0	0	0	0	0	0	0	0	0	0	50	0	0	0	0	0	0	0	0	0	0	0	1800	100	475
0	0	0	0	0	0	0	0	0	15.1	0	0	0	34.9	0	0	0	0	0	0	0	0	0	0	0	0	0	0	0	0	0	0	0	0	0	0	0	0	0	0	0	0	50	0	0	0	0	1800	100	475
0	0	0	0	0	0	0	0	0	15.1	0	0	0	34.9	0	0	0	0	0	0	0	50	0	0	0	0	0	0	0	0	0	0	0	0	0	0	0	0	0	0	0	0	0	0	0	0	0	1800	100	475
0	0	0	0	0	0	0	0	0	9.1	0	49.9	0	41	0	0	0	0	0	0	0	0	0	0	0	0	0	0	0	0	0	0	0	0	0	0	0	0	0	0	0	0	0	0	0	0	0	13500	100	465
0	0	0	0	0	0	0	0	0	0	0	46.7	0	19.7	33.6	0	0	0	0	0	0	0	0	0	0	0	0	0	0	0	0	0	0	0	0	0	0	0	0	0	0	0	0	0	0	0	0	13500	100	465
0	0	26.7	0	0	0	0	0	0	0	0	20	0	53.3	0	0	0	0	0	0	0	0	0	0	0	0	0	0	0	0	0	0	0	0	0	0	0	0	0	0	0	0	0	0	0	0	0	36000	100	450
[truncated: 3 more columns]
